# Supplementary material for: Targeting Optimal Bone Regions: Correlations Between Bone Density and DNA Quality in Small Skeletal Elements
Source: Genes (Basel). 2025 Feb 27;16(3):291. doi: 10.3390/genes16030291 (PMC11941782; doi:10.3390/genes16030291)
Supplement: Supplementary file 1 [file genes-16-00291-s001.zip]

Archive with 3 entries (3 files):
- File S1.pdf
- File S2.xlsx
- FIle S3.xlsx
