# Supplementary material for: Targeting Optimal Bone Regions: Correlations Between Bone Density and DNA Quality in Small Skeletal Elements
Source: Genes (Basel). 2025 Feb 27;16(3):291. doi: 10.3390/genes16030291 (PMC11941782; doi:10.3390/genes16030291)
Supplement: Supplementary file 1 [file genes-16-00291-s001.zip › File S2.xlsx]

## Sheet: Table 1
SAMPLE	BONE	BONE SEGMENT	BONE structure (S - spongy, cancellous bone; T - compact bone)	ROI (HU MEAN)	Auto (ng DNA/g bone)	Deg (ng DNA/g bone)	IPC Cq	IPC Shift	Auto/Deg ratio or degradation index
1	patella 1	apex	T	887.1	27.13	8.3	21.46	-0.06	3.27
2	patella 1	anterior surface	T	802.6	31.82	10.45	21.33	-0.19	3.04
3	patella 1	posterior surface	S	-485.1	25.57	5.24	21.4	-0.12	4.88
4	cuboid bone 1	proximal articular surface	T	383.4	22.13	4.3	21.35	-0.02	5.15
5	cuboid bone 1	tuberosity	T	679.5	43.06	6.29	21.38	-0.14	6.84
6	cuboid bone 1	distal articular surface	S	-160.4	78.74	9.48	21.3	-0.21	8.3
7	cuboid bone 2	proximal articular surface	T	349.4	19.91	3.45	21.23	-0.29	5.77
8	cuboid bone 2	tuberosity	T	467.8	21.34	3.88	21.09	-0.43	5.5
9	cuboid bone 2	distal articular surface	S	-501.2	30.8	4.76	21.25	-0.27	6.47
10	cuboid bone 3	proximal articular surface	T	211.9	103.9	20.72	21.36	-0.18	5.01
11	cuboid bone 3	tuberosity	T	468.9	51.94	8.02	20.99	-0.62	6.48
12	cuboid bone 3	distal articular surface	S	-555.5	97.4	4.93	21.18	-0.36	19.76
13	cuboid bone 4	proximal articular surface	T	249.3	17.87	2.72	21.28	-0.24	6.57
14	cuboid bone 4	tuberosity	T	304.5	10.02	1.37	21.21	-0.31	7.29
15	cuboid bone 4	distal articular surface	S	-219.4	26.93	2.69	21.11	-0.41	10.01
16	cuboid bone 5	proximal articular surface	T	300.5	70.86	9.12	21.04	-0.48	7.77
17	cuboid bone 5	tuberosity	T	605.6	32.46	5.88	21.23	-0.29	5.52
18	cuboid bone 5	distal articular surface	S	-267.3	42.83	5.45	21.28	-0.24	7.86
19	patella 2	apex	T	999.7	92.24	14.62	21.18	-0.36	6.31
20	patella 2	anterior surface	T	509.4	89.44	17.35	21.27	-0.25	5.16
21	patella 2	posterior surface	S	-473.6	19.15	3.12	21.3	-0.22	6.15
22	patella 3	apex	T	631.6	49.25	8.26	21.13	-0.39	5.96
23	patella 3	anterior surface	T	747.4	51.16	9.64	21.16	-0.36	5.31
24	patella 3	posterior surface	S	-176.3	28.58	6.82	21.33	-0.19	4.19
25	patella 4	apex	T	801.1	1.97	0.11	21.48	-0.22	18.44
26	patella 4	anterior surface	T	765.5	10.77	1.14	21.24	-0.28	9.42
27	patella 4	posterior surface	S	-526.4	8.16	1.21	21.34	-0.18	6.75
28	patella 5	apex	T	836.9	18.91	3.54	21.4	-0.12	5.34
29	patella 5	anterior surface	T	865.2	59.7	9.27	21.34	-0.18	6.44
30	patella 5	posterior surface	S	-592	24.46	4.22	21.31	-0.21	5.79
31	medial cuneiform bone 1	proximal articular surface	T	103.6	23.85	6.76	21.49	-0.03	3.53
32	medial cuneiform bone 1	medial surface	T	861	9.32	2.64	21.61	0.09	3.53
33	medial cuneiform bone 1	distal articular surface	S	-236.1	17.76	5.04	21.5	-0.02	3.53
34	medial cuneiform bone 2	proximal articular surface	T	121	20.98	3.18	21.48	-0.04	6.61
35	medial cuneiform bone 2	medial surface	T	896.5	20.68	3.9	21.53	0.01	5.3
36	medial cuneiform bone 2	distal articular surface	S	-139.1	29.69	4.23	21.76	0.15	7.02
37	medial cuneiform bone 3	proximal articular surface	T	441.6	16.66	1.65	21.69	0.17	10.13
38	medial cuneiform bone 3	medial surface	T	940.4	21.73	3.61	21.58	0.06	6.02
39	medial cuneiform bone 3	distal articular surface	S	-245.1	28.03	3.95	21.7	0.18	7.1
40	medial cuneiform bone 4	proximal articular surface	T	301	3.26	0.28	21.75	-0.08	11.73
41	medial cuneiform bone 4	medial surface	T	576.5	6.81	0.63	21.56	-0.26	10.83
42	medial cuneiform bone 4	distal articular surface	S	-146	7.51	1.58	21.34	-0.04	4.76
43	medial cuneiform bone 5	proximal articular surface	T	292.6	72.86	3.57	21.4	-0.42	20.41
44	medial cuneiform bone 5	medial surface	T	583.4	12.68	1.66	21.55	-0.27	7.64
45	medial cuneiform bone 5	distal articular surface	S	-495.1	20.45	4.11	21.54	-0.27	4.97
46	talus 1	head	S	-157.2	0.17	/	21.29	-0.54	47.7
47	talus 1	sulcus	T	374.9	0.18	/	21.33	-0.5	47.7
48	talus 1	opposite side of talar sulcus	T	361.8	1.63	0.07	21.56	-0.27	24.28
49	talus 1	trochlea	S	-261.3	2.02	0.09	21.15	-0.68	21.71
50	talus 1	posterior calcaneal articular facet	T	168.1	4.25	0.02	21.19	-0.63	28.33
51	talus 2	head	S	-115.3	15.54	1.84	21.19	-0.63	8.45
52	talus 2	sulcus	T	609.5	10.97	0.88	21.38	-0.44	12.43
53	talus 2	opposite side of talar sulcus	T	812	14.26	1.88	21.24	-0.58	7.57
54	talus 2	trochlea	S	-264.2	23.35	1.68	21.13	-0.68	13.88
55	talus 2	posterior calcaneal articular facet	T	1033.2	8.07	1.08	21.33	-0.49	7.46
56	talus 3	head	S	-464.9	79.37	7.29	21.45	-0.37	10.89
57	talus 3	sulcus	T	975.5	70.94	2.72	21.31	-0.51	26.09
58	talus 3	opposite side of talar sulcus	T	902.4	71.18	6.92	21.23	-0.58	10.29
59	talus 3	trochlea	S	-177.2	70.68	10.12	21.36	-0.45	6.98
60	talus 3	posterior calcaneal articular facet	T	872	43.18	4.46	21.49	-0.32	9.68
61	talus 4	head	S	-178	20.12	2.16	21.27	-0.55	9.31
62	talus 4	sulcus	T	945	7.94	0.92	21.29	-0.53	8.62
63	talus 4	opposite side of talar sulcus	T	1019.2	8.57	1.23	21.4	-0.41	6.95
64	talus 4	trochlea	S	-88.8	29.59	2.93	21.51	-0.31	10.09
65	talus 4	posterior calcaneal articular facet	T	829.9	15.71	1.05	21.63	-0.19	14.98
66	talus 5	head	S	-254.6	20.25	2.26	21.16	-0.66	8.96
67	talus 5	sulcus	T	761.6	23.29	3.39	21.36	-0.46	6.86
68	talus 5	opposite side of talar sulcus	T	1018.7	18.51	2.99	21.58	-0.24	6.19
69	talus 5	trochlea	S	-72.3	38.56	3.87	21.3	-0.52	9.96
70	talus 5	posterior calcaneal articular facet	T	1024.7	19.72	2.93	21.57	-0.25	6.74
71	calcaneus 1	posterior process	T	317.1	8.53	1.41	21.74	-0.08	6.06
72	calcaneus 1	body	S	-465.1	5.35	0.71	21.58	-0.24	7.51
73	calcaneus 1	sulcus	T	360.6	24.78	2.62	21.64	-0.18	9.44
74	calcaneus 1	anterior process	T	256.3	13.99	2.08	21.77	-0.05	6.74
75	calcaneus 2	posterior process	T	425.3	0.14	/	21.24	-0.41	71.35
76	calcaneus 2	body	S	-668.8	0.25	/	21.88	0.05	71.35
77	calcaneus 2	sulcus	T	299.5	1.31	0.04	21.78	-0.05	35.94
78	calcaneus 2	anterior process	T	135.5	0.13	/	21.64	0.08	71.35
79	calcaneus 3	posterior process	T	198.2	7.43	1.23	21.52	0.03	6.02
80	calcaneus 3	body	S	-455.6	2.9	0.55	21.63	-0.07	5.26
81	calcaneus 3	sulcus	T	1049.3	28.75	4.01	21.5	0.01	7.17
82	calcaneus 3	anterior process	T	800.7	28.68	4.48	21.53	0.15	6.39
83	calcaneus 4	posterior process	T	272.9	97.95	2.31	21.14	-0.49	42.38
84	calcaneus 4	body	S	-602.9	4.5	0.45	21.53	0.04	10.1
85	calcaneus 4	sulcus	T	1091.1	7.7	1.47	21.11	-0.38	5.23
86	calcaneus 4	anterior process	T	153.1	9.66	1.15	21.15	-0.35	8.4
87	calcaneus 5	posterior process	T	872.5	2.38	0.2	21.4	-0.29	11.89
88	calcaneus 5	body	S	-365.2	0.94	0.05	21.09	-0.61	20.5
89	calcaneus 5	sulcus	T	1121.3	2.26	0.23	21.67	0.11	9.87
90	calcaneus 5	anterior process	T	334.9	2.06	0.22	21.07	-0.63	9.47
91	navicular bone 1	tuberosity	S	-163.9	45.14	9.19	21.36	-0.13	4.91
92	navicular bone 1	proximal articular surface	T	777.9	70.39	9.23	21.69	0.2	7.63
93	navicular bone 1	distal articular surface	T	421	55.98	5.45	21.32	-0.17	10.28
94	navicular bone 2	tuberosity	S	-385.6	14.55	5.85	21.35	-0.15	2.49
95	navicular bone 2	proximal articular surface	T	1019.4	27.86	6.47	21.36	-0.13	4.3
96	navicular bone 2	distal articular surface	T	691	39.89	2.32	21.15	-0.34	17.17
97	navicular bone 3	tuberosity	S	-624.2	23.7	3.92	21.07	-0.43	6.04
98	navicular bone 3	proximal articular surface	T	697	15.47	3.08	21.27	-0.22	5.02
99	navicular bone 3	distal articular surface	T	896.2	10.47	1.18	21.35	-0.14	8.89
100	navicular bone 4	tuberosity	S	-827.5	21.91	3.22	21.16	-0.34	6.81
101	navicular bone 4	proximal articular surface	T	755.8	19.27	3.9	21.31	-0.18	4.94
102	navicular bone 4	distal articular surface	T	419.2	12.07	1.6	21.48	-0.02	7.55
103	navicular bone 5	tuberosity	S	-595.4	25.4	1.89	21.59	0.1	13.46
104	navicular bone 5	proximal articular surface	T	846.2	25.5	6.65	21.44	0.04	3.84
105	navicular bone 5	distal articular surface	T	1017	26.71	8.67	21.35	-0.15	3.08
106	cuboid bone 6	proximal articular surface	T	620.3	8.28	0.75	21.21	-0.28	10.96
107	cuboid bone 6	tuberosity	T	605.5	6.58	0.71	21.35	-0.14	9.32
108	cuboid bone 6	distal articular surface	S	-646.7	2.7	0.42	21.43	-0.27	6.4
109	cuboid bone 7	proximal articular surface	T	435.5	8.09	1.81	21.62	0.13	4.46
110	cuboid bone 7	tuberosity	T	450.4	10.75	1.4	21.55	0.05	7.66
111	cuboid bone 7	distal articular surface	S	-489.8	7.13	1.16	21.48	-0.01	6.17
112	cuboid bone 8	proximal articular surface	T	258.4	0.73	0.03	21.7	0	21.51
113	cuboid bone 8	tuberosity	T	618.7	0.62	0.04	21.83	0.13	15.92
114	cuboid bone 8	distal articular surface	S	-163.3	0.6	0.03	21.89	0.19	19.84
115	cuboid bone 9	proximal articular surface	T	170.2	33.66	8.33	21.85	0.36	4.04
116	cuboid bone 9	tuberosity	T	434.4	21.7	4.25	22.32	-0.22	5.11
117	cuboid bone 9	distal articular surface	S	-313.4	30.09	7.52	22.42	-0.12	4
118	cuboid bone 10	proximal articular surface	T	806.5	25.84	2.11	22.2	-0.34	12.24
119	cuboid bone 10	tuberosity	T	860.3	10.08	0.86	21.64	0.24	11.76
120	cuboid bone 10	distal articular surface	S	-534.3	89.15	2.5	21.68	-0.95	35.69
121	cuboid bone 11	proximal articular surface	T	103.8	17.52	1.53	22.45	-0.09	11.45
122	cuboid bone 11	tuberosity	T	520.6	8.68	1.45	21.74	-0.8	6
123	cuboid bone 11	distal articular surface	S	-403.2	19.14	4.55	21.55	-0.99	4.21
124	cuboid bone 12	proximal articular surface	T	454.5	28.84	3.65	21.66	-0.88	7.9
125	cuboid bone 12	tuberosity	T	651.4	14.01	2.16	21.88	-0.67	6.48
126	cuboid bone 12	distal articular surface	S	-53.2	73.76	2.77	21.22	-1.42	26.64
127	cuboid bone 13	proximal articular surface	T	447.4	53.79	8.91	21.85	-0.69	6.03
128	cuboid bone 13	tuberosity	T	632.5	27.73	2.61	22.16	-0.38	10.62
129	cuboid bone 13	distal articular surface	S	-352.1	26.21	3.78	22.23	-0.31	6.93
130	cuboid bone 14	proximal articular surface	T	206.6	50.03	6.1	21.5	-1.04	8.2
131	cuboid bone 14	tuberosity	T	298.4	46.85	4.68	21.49	-1.05	10
132	cuboid bone 14	distal articular surface	S	-391.1	24.58	4.83	21.81	-0.73	5.09
133	cuboid bone 15	proximal articular surface	T	773.8	8.32	0.89	21.71	-0.83	9.39
134	cuboid bone 15	tuberosity	T	632.5	8.25	0.5	21.49	-1.05	16.34
135	cuboid bone 15	distal articular surface	S	-271.5	3.72	0.42	21.41	-1.36	8.9
136	cuboid bone 16	proximal articular surface	T	92.6	7.46	0.89	21.72	-0.82	8.36
137	cuboid bone 16	tuberosity	T	659.5	7.05	0.66	21.78	-0.76	10.73
138	cuboid bone 16	distal articular surface	S	-540.5	4.56	0.46	21.55	-0.99	9.93
139	cuboid bone 17	proximal articular surface	T	284	5.59	0.7	21.55	-0.99	7.96
140	cuboid bone 17	tuberosity	T	736.4	4.09	0.31	21.76	-1.23	13.15
141	cuboid bone 17	distal articular surface	S	-337.3	8.82	0.68	22.05	-0.49	12.88
142	cuboid bone 18	proximal articular surface	T	375.7	85.92	7.93	21.06	-0.34	10.84
143	cuboid bone 18	tuberosity	T	504.4	25.1	3.3	21.75	-0.79	7.61
144	cuboid bone 18	distal articular surface	S	-393.6	7.81	0.96	21.99	-0.55	8.16
145	cuboid bone 19	proximal articular surface	T	352.1	26.48	2.91	21.74	-0.8	9.11
146	cuboid bone 19	tuberosity	T	788.8	29.38	7.44	21.75	-0.79	3.95
147	cuboid bone 19	distal articular surface	S	-369.4	19.27	3.37	21.84	-0.7	5.72
148	cuboid bone 20	proximal articular surface	T	220.7	4.23	1.36	22.14	-0.63	3.1
149	cuboid bone 20	tuberosity	T	526	5.7	1.07	21.96	-0.81	5.31
150	cuboid bone 20	distal articular surface	S	-420.7	8.21	1.16	22.05	-0.5	7.08
151	medial cuneiform bone 6	proximal articular surface	T	237.2	11.14	2.63	22.27	-0.27	4.23
152	medial cuneiform bone 6	medial surface	T	1037.5	24.84	4.83	22.47	-0.07	5.14
153	medial cuneiform bone 6	distal articular surface	S	-290.8	19.23	3.04	22.02	-0.52	6.32
154	medial cuneiform bone 7	proximal articular surface	T	484.1	24.54	6.57	22.29	-0.25	3.74
155	medial cuneiform bone 7	medial surface	T	374	22.66	4.53	21.66	-0.23	5
156	medial cuneiform bone 7	distal articular surface	S	-145.2	50.43	9.6	21.77	-0.12	5.26
157	medial cuneiform bone 8	proximal articular surface	T	261.3	67.64	5.77	21.76	-0.13	11.71
158	medial cuneiform bone 8	medial surface	T	935.3	100.91	7.39	21.13	-0.32	13.65
159	medial cuneiform bone 8	distal articular surface	S	-426.4	57	7.28	21.33	-0.08	7.83
160	medial cuneiform bone 9	proximal articular surface	T	211.5	24.48	1.7	21.56	-0.33	14.43
161	medial cuneiform bone 9	medial surface	T	569.2	15.99	1.81	21.51	-0.37	8.86
162	medial cuneiform bone 9	distal articular surface	S	-205.4	29.1	3.94	21.4	-0.49	7.38
163	medial cuneiform bone 10	proximal articular surface	T	256.6	26.08	4.27	21.48	-0.41	6.11
164	medial cuneiform bone 10	medial surface	T	1002.5	20.14	3.54	21.59	-0.3	5.69
165	medial cuneiform bone 10	distal articular surface	S	-231	63.19	4.65	21.26	-0.77	13.6
166	medial cuneiform bone 11	proximal articular surface	T	1140	9.93	0.61	21.61	-0.28	16.17
167	medial cuneiform bone 11	medial surface	T	1090.1	15.08	0.97	21.88	-0.01	15.52
168	medial cuneiform bone 11	distal articular surface	S	-228.8	23.46	1.24	21.78	-0.1	18.85
169	medial cuneiform bone 12	proximal articular surface	T	665.8	15.1	0.91	21.22	-0.67	16.68
170	medial cuneiform bone 12	medial surface	T	816.2	14.06	0.67	21.35	-0.54	21.07
171	medial cuneiform bone 12	distal articular surface	S	-222	11.31	1.93	21.46	-0.43	5.87
172	medial cuneiform bone 13	proximal articular surface	T	217.6	1.36	0.03	21.59	-0.58	41.17
173	medial cuneiform bone 13	medial surface	T	993.4	0.77	0.03	21.17	-0.48	22.83
174	medial cuneiform bone 13	distal articular surface	S	-476.3	2.53	0.06	21.36	-0.81	42.67
175	medial cuneiform bone 14	proximal articular surface	T	497.3	13.82	1.54	21.57	-0.32	8.98
176	medial cuneiform bone 14	medial surface	T	530.4	12.54	0.75	21.72	-0.17	16.81
177	medial cuneiform bone 14	distal articular surface	S	-156.1	12.99	1.2	21.34	-0.55	10.78
178	medial cuneiform bone 15	proximal articular surface	T	239.2	17.33	1.8	21.43	-0.46	9.65
179	medial cuneiform bone 15	medial surface	T	950.1	7.36	0.75	21.72	-0.16	9.87
180	medial cuneiform bone 15	distal articular surface	S	-176.2	11.32	0.61	21.72	-0.17	18.61
181	medial cuneiform bone 16	proximal articular surface	T	198.8	17.44	1.88	20.88	-0.52	9.3
182	medial cuneiform bone 16	medial surface	T	685.3	16.5	1.25	21.63	-0.25	13.15
183	medial cuneiform bone 16	distal articular surface	S	-407	34.82	1.78	21.7	-0.19	19.61
184	medial cuneiform bone 17	proximal articular surface	T	200.1	66.8	4.49	21.58	-0.31	14.89
185	medial cuneiform bone 17	medial surface	T	910.8	29.78	2.22	21.57	-0.32	13.44
186	medial cuneiform bone 17	distal articular surface	S	-213.4	41.8	4.74	21.67	-0.22	8.82
187	medial cuneiform bone 18	proximal articular surface	T	552.9	6.35	0.4	21.83	-0.06	15.93
188	medial cuneiform bone 18	medial surface	T	1118.9	10.42	0.62	21.7	-0.19	16.81
189	medial cuneiform bone 18	distal articular surface	S	-281.2	43.26	2.37	21.64	-0.25	18.26
190	medial cuneiform bone 19	proximal articular surface	T	542	19.46	2.73	21.88	-0.01	7.12
191	medial cuneiform bone 19	medial surface	T	1064.2	18.76	2.68	22.17	0.14	6.99
192	medial cuneiform bone 19	distal articular surface	S	-126.6	42.32	4.64	22.27	0.38	9.13
193	medial cuneiform bone 20	proximal articular surface	T	731.4	20.28	2.26	21.85	-0.03	8.99
194	medial cuneiform bone 20	medial surface	T	1202.5	12.54	2.63	22.27	0.38	4.77
195	medial cuneiform bone 20	distal articular surface	S	-107.1	16.19	3.79	21.43	-0.79	4.27
196	talus 6	head	S	-304.5	0.04	/	21.47	-0.49	47.7
197	talus 6	sulcus	T	243.9	0.1	/	20.97	-0.69	47.7
198	talus 6	opposite side of talar sulcus	T	262.2	0.42	/	21.13	-0.83	47.7
199	talus 6	trochlea	S	-420.3	0.62	0.04	21.57	-0.39	16.65
200	talus 6	posterior calcaneal articular facet	T	318.3	0.66	0.02	21.33	-0.63	30.86
201	talus 7	head	S	-142	0.07	/	21.55	-0.41	47.7
202	talus 7	sulcus	T	329.4	0.04	/	21.3	-0.66	47.7
203	talus 7	opposite side of talar sulcus	T	187.8	0.04	/	21.45	-0.51	47.7
204	talus 7	trochlea	S	-365.6	0.45	0.02	21.07	-0.89	25.92
205	talus 7	posterior calcaneal articular facet	T	112.3	5.19	/	21.13	-0.96	47.7
206	talus 8	head	S	-192	0.14	/	21.33	-0.63	47.7
207	talus 8	sulcus	T	464.8	2.95	0.16	21.25	-0.71	18.11
208	talus 8	opposite side of talar sulcus	T	100.9	0.91	0.02	21.25	-0.71	39.44
209	talus 8	trochlea	S	-273.9	2.42	0.12	20.94	-1.02	19.85
210	talus 8	posterior calcaneal articular facet	T	244	1.53	0.12	21.4	-0.56	12.7
211	talus 9	head	S	-278.3	41.06	3.79	21.4	-0.82	10.83
212	talus 9	sulcus	T	865.8	42.2	1.2	21.16	-1.06	35.13
213	talus 9	opposite side of talar sulcus	T	905.2	23.51	2.62	21.11	-1.11	8.97
214	talus 9	trochlea	S	-286	28.16	4.74	21.29	-0.93	5.95
215	talus 9	posterior calcaneal articular facet	T	528.7	26.44	3.32	21.41	-0.81	7.97
216	talus 10	head	S	-54.8	0.14	/	21.02	-0.94	47.7
217	talus 10	sulcus	T	367	0.04	/	21.34	-0.62	47.7
218	talus 10	opposite side of talar sulcus	T	618.6	0.04	/	21.36	-0.6	47.7
219	talus 10	trochlea	S	-518	0.9	0.05	21.49	-0.47	18.48
220	talus 10	posterior calcaneal articular facet	T	156.3	0.12	/	21.13	-0.52	47.7
221	talus 11	head	S	-144.8	0.04	/	20.88	-0.77	47.7
222	talus 11	sulcus	T	412	0.21	0.01	21.46	-0.5	15
223	talus 11	opposite side of talar sulcus	T	288.9	0.04	/	21.33	-0.63	47.7
224	talus 11	trochlea	S	-246.9	0.4	0.03	21.3	-0.66	15.18
225	talus 11	posterior calcaneal articular facet	T	224.9	0.33	0.05	21.45	-0.51	6.15
226	talus 12	head	S	-225.8	6.95	0.54	21.95	-0.27	12.75
227	talus 12	sulcus	T	1012.1	4.48	0.49	21.52	-0.57	9.12
228	talus 12	opposite side of talar sulcus	T	884	2.34	0.19	21.73	-0.23	12.13
229	talus 12	trochlea	S	-329.8	1.15	0.16	21.7	-0.26	7.31
230	talus 12	posterior calcaneal articular facet	T	903.1	4.14	0.38	21.93	-0.16	10.82
231	calcaneus 6	posterior process	T	108.4	0.27	0.03	21.7	-0.26	8.27
232	calcaneus 6	body	S	-322.5	0.74	0.03	21.84	-0.12	23.16
233	calcaneus 6	sulcus	T	1074.1	2.29	0.12	22.08	-0.66	18.36
234	calcaneus 6	anterior process	T	649.2	2.89	0.18	22.2	-0.54	15.85
235	calcaneus 7	posterior process	T	94.5	0.04	/	22.13	-0.61	71.35
236	calcaneus 7	body	S	-709.5	0.04	/	20.86	-1.88	71.35
237	calcaneus 7	sulcus	T	594.2	1.29	/	21.39	-1.35	71.35
238	calcaneus 7	anterior process	T	286.2	0.04	/	22.11	-0.64	71.35
239	calcaneus 8	posterior process	T	165.3	2.46	0.27	21.85	-0.89	9.1
240	calcaneus 8	body	S	-426.5	3.16	0.18	21.75	-0.99	17.38
241	calcaneus 8	sulcus	T	875.2	4.73	0.29	21.75	-0.88	16.13
242	calcaneus 8	anterior process	T	454.8	6.52	0.65	21.97	-0.55	10.04
243	calcaneus 9	posterior process	T	361.2	0.36	0.04	21.43	-1.31	10.11
244	calcaneus 9	body	S	-456.7	1.04	0.03	20.93	-0.73	31.21
245	calcaneus 9	sulcus	T	1149.7	10.11	0.44	21.6	-0.92	22.92
246	calcaneus 9	anterior process	T	655	6.32	0.11	21.7	-0.82	59.23
247	calcaneus 10	posterior process	T	418.5	12.25	0.69	21.38	-1.14	17.73
248	calcaneus 10	body	S	-401.7	3.58	0.07	21.43	-1.21	52.11
249	calcaneus 10	sulcus	T	1072	6.79	0.67	21.77	-0.75	10.1
250	calcaneus 10	anterior process	T	678.3	6.25	0.28	21.49	-1.03	22.3
251	calcaneus 11	posterior process	T	139.4	16.83	0.43	21.28	-1.24	39.54
252	calcaneus 11	body	S	-621.1	2.78	0.21	21.17	-1.57	13.04
253	calcaneus 11	sulcus	T	1137.3	7.79	0.8	21.38	-1.14	9.74
254	calcaneus 11	anterior process	T	115.9	8.78	0.51	21.51	-1.01	17.18
255	calcaneus 12	posterior process	T	107.2	4.77	0.34	21.19	-1.33	14.09
256	calcaneus 12	body	S	-687	1.26	0.08	21.11	-1.63	14.85
257	calcaneus 12	sulcus	T	1257.8	4.11	0.53	21.44	-1.19	7.74
258	calcaneus 12	anterior process	T	354.5	3.07	0.18	21.49	-1.25	17.03
259	calcaneus 13	posterior process	T	185.2	0.06	0.01	20.94	-0.71	5.21
260	calcaneus 13	body	S	-798.4	0.06	0.03	21.01	-0.19	1.82
261	calcaneus 13	sulcus	T	437.1	0.07	/	21.55	-1.19	71.35
262	calcaneus 13	anterior process	T	109	0.04	/	21.35	-1.39	71.35
263	calcaneus 14	posterior process	T	218.8	1.65	0.25	21.39	-1.35	6.61
264	calcaneus 14	body	S	-699.6	0.45	0.04	21.52	-1.22	11.49
265	calcaneus 14	sulcus	T	544.6	1.01	0.21	21.76	-0.98	4.72
266	calcaneus 14	anterior process	T	132.4	0.11	/	21.02	-0.63	71.35
267	calcaneus 15	posterior process	T	417.9	6.48	0.98	21.53	-0.99	6.64
268	calcaneus 15	body	S	-654.8	2.32	0.26	21.71	-1.03	8.9
269	calcaneus 15	sulcus	T	1021.1	5.59	0.97	21.98	-0.65	5.77
270	calcaneus 15	anterior process	T	218.4	7.8	0.81	21.77	-0.75	9.67
271	calcaneus 16	posterior process	T	293.1	5.88	1.03	21.9	-0.62	5.73
272	calcaneus 16	body	S	-729	4.79	0.97	21.27	-0.29	4.95
273	calcaneus 16	sulcus	T	946.8	11.97	2.38	21.48	-0.07	5.03
274	calcaneus 16	anterior process	T	144.9	16.5	1.15	21.37	-0.19	14.35
275	calcaneus 17	posterior process	T	170	0.39	/	20.86	-0.79	71.35
276	calcaneus 17	body	S	-856.4	0.28	0.03	20.83	-0.82	8.83
277	calcaneus 17	sulcus	T	468.2	2.14	0.06	21.34	-0.23	36.57
278	calcaneus 17	anterior process	T	156.7	0.11	2.41	21.23	-0.34	0.05
279	calcaneus 18	posterior process	T	728.6	30.98	2.76	21.06	-0.5	11.24
280	calcaneus 18	body	S	-730.7	11.17	0.8	21.01	-0.54	13.95
281	calcaneus 18	sulcus	T	1003.4	25.76	3.07	21.18	-0.37	8.38
282	calcaneus 18	anterior process	T	200.7	36.24	1.22	20.86	-0.7	29.6
283	calcaneus 19	posterior process	T	569.1	32.07	2.33	20.91	-0.65	13.78
284	calcaneus 19	body	S	-739.5	8.18	0.42	21.15	-0.4	19.42
285	calcaneus 19	sulcus	T	1061.8	24.45	1.56	21.06	-0.49	15.65
286	calcaneus 19	anterior process	T	688.9	41.45	1.88	20.86	-0.69	22
287	calcaneus 20	posterior process	T	119.7	2.93	0.07	20.88	-0.69	42.77
288	calcaneus 20	body	S	-670.6	2.27	0.11	21.23	-0.34	21.24
289	calcaneus 20	sulcus	T	1121.1	27.37	1.7	21.13	-0.42	16.05
290	calcaneus 20	anterior process	T	408.6	33.91	0.6	21.06	-0.49	56.76
291	calcaneus 21	posterior process	T	418.6	1.68	0.06	20.97	-0.6	28.94
292	calcaneus 21	body	S	-716.1	1	0.04	21.09	-0.48	23.79
293	calcaneus 21	sulcus	T	308.3	3.89	0.07	21.23	-0.33	53.93
294	calcaneus 21	anterior process	T	109.4	0.15	/	20.97	-0.6	71.35
295	calcaneus 22	posterior process	T	359.3	16.24	2.06	20.99	-0.57	7.89
296	calcaneus 22	body	S	-532.1	7.95	0.89	21.05	-0.5	8.98
297	calcaneus 22	sulcus	T	1048	40.1	4.73	21.23	-0.32	8.48
298	calcaneus 22	anterior process	T	942.6	31.56	3.41	21.06	-0.34	9.26
299	calcaneus 23	posterior process	T	238.8	8.64	0.64	21.14	-0.41	13.53
300	calcaneus 23	body	S	-716.1	3.19	0.24	21.33	-0.24	13.56
301	calcaneus 23	sulcus	T	1099.8	30.12	1.7	21.12	-0.44	17.76
302	calcaneus 23	anterior process	T	1004	17.35	1.25	21.07	-0.49	13.87
303	calcaneus 24	posterior process	T	580.9	2.36	0.11	21.25	-0.32	21.64
304	calcaneus 24	body	S	-598.5	3.09	0.22	21.53	-0.04	13.79
305	calcaneus 24	sulcus	T	1128.3	12.35	1.31	21.25	-0.3	9.46
306	calcaneus 24	anterior process	T	589.3	25.77	1.64	21.28	-0.27	15.68
307	calcaneus 25	posterior process	T	304.8	1.01	0.05	21.39	-0.17	18.93
308	calcaneus 25	body	S	-705.5	1.32	0.11	21.68	0.12	12.3
309	calcaneus 25	sulcus	T	1061.5	12.34	0.83	21.64	0.08	14.84
310	calcaneus 25	anterior process	T	373	7.84	0.33	21.44	-0.11	23.52
311	calcaneus 26	posterior process	T	380.1	4.34	0.26	21.67	0.11	16.9
312	calcaneus 26	body	S	-760.6	2.54	0.2	21.44	-0.25	12.86
313	calcaneus 26	sulcus	T	1087.6	19.03	2.71	21.39	-0.15	7.03
314	calcaneus 26	anterior process	T	327.2	20.72	1.95	21.31	-0.22	10.63
315	patella 6	apex	T	647.1	11.05	0.57	21.24	-0.3	19.24
316	patella 6	anterior surface	T	851.7	11.31	1.07	21.45	-0.08	10.56
317	patella 6	posterior surface	S	-325.5	12.88	1.82	21.38	-0.15	7.09
318	patella 7	apex	T	322	13.9	1.63	21.11	-0.42	8.53
319	patella 7	anterior surface	T	644	52.98	5.24	21.23	-0.31	10.12
320	patella 7	posterior surface	S	-400	9.14	1.09	21.35	-0.18	8.42
321	patella 8	apex	T	928.3	25.57	2.22	21.01	-0.6	11.5
322	patella 8	anterior surface	T	1000.1	64.29	5.66	21.07	-0.47	11.35
323	patella 8	posterior surface	S	-490.9	16.61	1.34	21.11	-0.42	12.43
324	patella 9	apex	T	707.8	20.07	2.93	21.25	-0.28	6.85
325	patella 9	anterior surface	T	1003.7	63.7	5.67	21.1	-0.43	11.23
326	patella 9	posterior surface	S	-576.5	67.43	9.08	21.1	-0.43	7.43
327	patella 10	apex	T	703.7	17.08	2.39	21.25	-0.29	7.15
328	patella 10	anterior surface	T	750.8	25.4	3.14	21.3	-0.24	8.1
329	patella 10	posterior surface	S	-528	24.46	1.9	21.1	-0.43	12.88
330	patella 11	apex	T	805.1	32.13	2.38	21.16	-0.38	13.5
331	patella 11	anterior surface	T	1005.7	32.38	3.7	21.2	-0.33	8.75
332	patella 11	posterior surface	S	-317.7	8.21	0.64	21.37	-0.16	12.89
333	patella 12	apex	T	786.5	0.96	0.04	21.12	-0.58	23.39
334	patella 12	anterior surface	T	1100.2	11.13	0.43	21.05	-0.48	25.69
335	patella 12	posterior surface	S	-226.2	11.18	0.3	21.33	-0.2	37.51
336	patella 13	apex	T	629.7	52.88	4.1	21.4	-0.14	12.89
337	patella 13	anterior surface	T	907.1	78.2	6.62	21.17	-0.37	11.81
338	patella 13	posterior surface	S	-422.8	24.36	4.8	21.26	-0.27	5.08
339	patella 14	apex	T	827.3	10.03	1.08	21.44	-0.09	9.28
340	patella 14	anterior surface	T	810.3	62.07	5.06	21.28	-0.25	12.28
341	patella 14	posterior surface	S	-445.2	28.36	2.28	21.33	-0.21	12.42
342	patella 15	apex	T	703.5	5.41	0.57	20.91	-0.49	9.51
343	patella 15	anterior surface	T	805.3	10.53	2.4	21.53	0	4.38
344	patella 15	posterior surface	S	-578.4	8.65	1.29	21.33	-0.2	6.7
345	cuboid bone 21	proximal articular surface	T	410.9	7.39	0.67	21.48	-0.06	11.01
346	cuboid bone 21	tuberosity	T	744.2	9.06	1.19	21.64	0.11	7.61
347	cuboid bone 21	distal articular surface	S	-254.1	4.59	0.48	21.88	0.27	9.53
348	cuboid bone 22	proximal articular surface	T	202.3	0.62	0.04	21.86	0.17	17.2
349	cuboid bone 22	tuberosity	T	105.4	0.04	/	21.06	-0.59	63.73
350	cuboid bone 22	distal articular surface	S	-219.8	0.05	/	21.64	-0.27	63.73
351	cuboid bone 23	proximal articular surface	T	326.3	6.64	0.76	21.82	0.09	8.75
352	cuboid bone 23	tuberosity	T	258.7	3.75	0.33	21.77	-0.05	11.44
353	cuboid bone 23	distal articular surface	S	-296.2	7.9	0.42	21.53	-0.19	18.94
354	cuboid bone 24	proximal articular surface	T	513.6	3.91	0.08	21.43	-0.39	46.95
355	cuboid bone 24	tuberosity	T	278.5	0.53	0.01	21.56	-0.35	54.05
356	cuboid bone 24	distal articular surface	S	-426.8	0.99	0.03	21.51	-0.39	28.66
357	cuboid bone 25	proximal articular surface	T	106.4	0.23	0.01	21.35	-0.55	21.93
358	cuboid bone 25	tuberosity	T	246.5	1.23	0.11	21.4	-0.5	11.53
359	cuboid bone 25	distal articular surface	S	-377	0.28	0.01	21.47	-0.43	53.47
360	cuboid bone 26	proximal articular surface	T	833.7	24.63	2.14	21.23	-0.59	11.52
361	cuboid bone 26	tuberosity	T	493.9	10.52	0.58	21.21	-0.52	18.25
362	cuboid bone 26	distal articular surface	S	-396.5	13.01	1.47	21.25	-0.48	8.87
363	cuboid bone 27	proximal articular surface	T	346	2.96	0.22	21.48	-0.42	13.45
364	cuboid bone 27	tuberosity	T	103	1.32	0.24	21.42	-0.48	5.42
365	cuboid bone 27	distal articular surface	S	-360.3	2.99	0.15	21.15	-0.75	20.42
366	cuboid bone 28	proximal articular surface	T	299.4	7.13	0.73	21.72	-0.01	9.77
367	cuboid bone 28	tuberosity	T	233.5	13.5	0.8	21.61	-0.12	16.79
368	cuboid bone 28	distal articular surface	S	-381.4	20.36	1	21.47	-0.26	20.34
369	cuboid bone 29	proximal articular surface	T	612.9	13.91	1	21.11	-0.61	13.92
370	cuboid bone 29	tuberosity	T	768.8	5.02	0.52	21.48	-0.33	9.75
371	cuboid bone 29	distal articular surface	S	-26.2	11.9	0.69	21.49	-0.23	17.32
372	medial cuneiform bone 21	proximal articular surface	T	104	0.1	0.01	21.15	-0.76	11.03
373	medial cuneiform bone 21	medial surface	T	470.9	0.13	0.01	21.12	-0.78	9.98
374	medial cuneiform bone 21	distal articular surface	S	-207.6	0.23	/	20.9	-0.75	50.29
375	navicular bone 6	tuberosity	S	-716.1	4.45	0.37	21.58	-0.15	12.03
376	navicular bone 6	proximal articular surface	T	741.8	20.51	1.33	21.68	-0.04	15.37
377	navicular bone 6	distal articular surface	T	512.2	44.61	2.83	21.3	-0.43	15.75
378	navicular bone 7	tuberosity	S	-662.8	18.13	1.67	21.51	-0.22	10.82
379	navicular bone 7	proximal articular surface	T	1180.1	30.23	3.64	21.58	-0.14	8.29
380	navicular bone 7	distal articular surface	T	593.5	21.27	2.2	21.39	-0.34	9.66
381	navicular bone 8	tuberosity	S	-553.4	4.59	0.42	21.54	-0.19	11.02
382	navicular bone 8	proximal articular surface	T	1087.5	0.7	0.05	21.8	-0.11	13.33
383	navicular bone 8	distal articular surface	T	530.4	2.29	0.14	21.61	-0.29	16.64
384	navicular bone 9	tuberosity	S	-568.3	3.16	0.31	21.61	-0.2	10.31
385	navicular bone 9	proximal articular surface	T	929.5	8.74	1.06	21.8	0.07	8.25
386	navicular bone 9	distal articular surface	T	736.8	5.04	1.17	22.01	0.2	4.29
387	navicular bone 10	tuberosity	S	-502.8	27.33	2.72	21.95	0.23	10.03
388	navicular bone 10	proximal articular surface	T	1060.9	25.24	4.1	21.82	0.1	6.16
389	navicular bone 10	distal articular surface	T	209.3	13.24	1.8	22.03	0.3	7.35
390	navicular bone 11	tuberosity	S	-565.4	20.82	2.39	21.89	-0.11	8.7
391	navicular bone 11	proximal articular surface	T	1010.2	12.67	1.67	22.4	0.4	7.58
392	navicular bone 11	distal articular surface	T	334.6	13.29	1.54	21.84	-0.16	8.62
393	navicular bone 12	tuberosity	S	-653.7	4.95	0.37	21.67	-0.33	13.32
394	navicular bone 12	proximal articular surface	T	873.1	47.86	2.25	21.63	-0.36	21.25
395	navicular bone 12	distal articular surface	T	219.4	17.61	3.34	21.69	-0.31	5.27
396	navicular bone 13	tuberosity	S	-559.5	24.52	2.94	21.51	-0.49	8.34
397	navicular bone 13	proximal articular surface	T	1010.4	45.34	5.11	21.66	-0.33	8.87
398	navicular bone 13	distal articular surface	T	541.1	36.17	5.14	21.78	-0.22	7.03
399	navicular bone 14	tuberosity	S	-730.4	26.63	2.49	21.37	-0.75	10.7
400	navicular bone 14	proximal articular surface	T	1015.8	102.73	13.09	21.41	-0.68	7.85
401	navicular bone 14	distal articular surface	T	521.4	56.16	9.41	21.5	-0.5	5.97
402	navicular bone 15	tuberosity	S	-477.6	1.8	0.13	21.61	-0.65	13.47
403	navicular bone 15	proximal articular surface	T	954	17.73	1.8	21.6	-0.4	9.82
404	navicular bone 15	distal articular surface	T	327	26.58	1.05	21.33	-0.67	25.42
405	navicular bone 16	tuberosity	S	-594	60.49	6.54	21.52	-0.47	9.25
406	navicular bone 16	proximal articular surface	T	837.6	68.69	10.92	21.65	-0.34	6.29
407	navicular bone 16	distal articular surface	T	384.2	109.99	10.85	21.97	-0.12	10.13
408	navicular bone 17	tuberosity	S	-384.3	0.04	/	22.87	0.61	29.5
409	navicular bone 17	proximal articular surface	T	1046.3	0.04	/	23.03	0.77	29.5
410	navicular bone 17	distal articular surface	T	866.4	34.44	4.42	21.71	-0.29	7.79
411	navicular bone 18	tuberosity	S	-642.8	58.76	7.67	21.15	-0.85	7.66
412	navicular bone 18	proximal articular surface	T	842.6	56.86	10.15	21.05	-0.95	5.6
413	navicular bone 18	distal articular surface	T	150.2	25.3	7.82	21.3	-0.7	3.23
414	navicular bone 19	tuberosity	S	-685.5	11.75	1.52	21.8	-0.2	7.75
415	navicular bone 19	proximal articular surface	T	771.9	30.2	2.72	22.01	0.01	11.1
416	navicular bone 19	distal articular surface	T	604.2	47.73	4.06	21.58	-0.42	11.76
417	navicular bone 20	tuberosity	S	-387.9	10.63	1.28	21.73	-0.27	8.31
418	navicular bone 20	proximal articular surface	T	1044.5	29.44	4.55	21.82	-0.18	6.47
419	navicular bone 20	distal articular surface	T	943.8	50.76	5.38	21.63	-0.37	9.43
420	navicular bone 21	tuberosity	S	-431.8	17.63	2.5	21.7	-0.3	7.04
421	navicular bone 21	proximal articular surface	T	957.3	64.86	13.19	21.8	-0.2	4.92
422	navicular bone 21	distal articular surface	T	651.8	31.14	9.07	22.02	0.03	3.43
423	navicular bone 22	tuberosity	S	-564.3	20.37	2.92	21.99	-0.01	6.97
424	navicular bone 22	proximal articular surface	T	918	23.17	2.87	21.94	-0.06	8.07
425	navicular bone 22	distal articular surface	T	525.9	10.85	2.17	22.16	0.17	5
426	navicular bone 23	tuberosity	S	-540.5	0.03	0.01	22.21	-0.04	4.19
427	navicular bone 23	proximal articular surface	T	969.2	3.29	0.24	22.1	-0.16	13.93
428	navicular bone 23	distal articular surface	T	432.3	3.88	0.21	22.26	0	18.06
429	navicular bone 24	tuberosity	S	-432.2	26.55	5.99	21.29	-0.08	4.43
430	navicular bone 24	proximal articular surface	T	1005.6	18.9	3.68	21.4	0.03	5.13
431	navicular bone 24	distal articular surface	T	847.2	18.82	3.64	21.33	-0.05	5.18
432	navicular bone 25	tuberosity	S	-433.1	39.19	3.83	21.11	-0.26	10.22
433	navicular bone 25	proximal articular surface	T	921.8	109.57	8.41	21.08	-0.29	13.02
434	navicular bone 25	distal articular surface	T	626.1	34.09	5.06	21.24	-0.14	6.73
435	navicular bone 26	tuberosity	S	-392.8	9.56	1.68	21.16	-0.21	5.69
436	navicular bone 26	proximal articular surface	T	1017.6	16.64	3.42	20.92	-0.45	4.86
437	navicular bone 26	distal articular surface	T	823.8	15.05	2.58	21.05	-0.32	5.82
438	navicular bone 27	tuberosity	S	-660.8	9.08	1.42	21.16	-0.21	6.41
439	navicular bone 27	proximal articular surface	T	1018	18.73	3.06	20.9	-0.57	6.13
440	navicular bone 27	distal articular surface	T	630.2	19.68	3.11	20.89	-0.48	6.34
441	navicular bone 28	tuberosity	S	-743.7	21.73	4.33	21.02	-0.35	5.02
442	navicular bone 28	proximal articular surface	T	891.6	49.29	11.77	21.04	-0.34	4.19
443	navicular bone 28	distal articular surface	T	298.4	82.54	10.8	20.88	-0.48	7.64
444	navicular bone 29	tuberosity	S	-470.8	1.66	0.17	20.82	-0.74	9.95
445	navicular bone 29	proximal articular surface	T	629.2	4.35	0.57	21	-0.47	7.65
446	navicular bone 29	distal articular surface	T	396.8	6.93	0.72	21.1	-0.27	9.68
447	navicular bone 30	tuberosity	S	-573.1	24.8	1.85	20.95	-0.42	13.43
448	navicular bone 30	proximal articular surface	T	832.3	41.25	4.74	20.88	-0.5	8.69
449	navicular bone 30	distal articular surface	T	271.4	31.53	5.79	21.04	-0.33	5.44
450	navicular bone 31	tuberosity	S	-749.2	0.05	/	21.25	-0.32	29.5
451	navicular bone 31	proximal articular surface	T	294.3	0.14	0.02	20.9	-0.67	8.35
452	navicular bone 31	distal articular surface	T	204.5	0.2	/	21.18	-0.47	29.5
453	navicular bone 32	tuberosity	S	-464.3	0.07	/	21.14	-0.43	29.5
454	navicular bone 32	proximal articular surface	T	369	0.23	/	21.3	-0.27	29.5
455	navicular bone 32	distal articular surface	T	129.2	0.84	0.06	20.89	-0.68	13.89
456	navicular bone 33	tuberosity	S	-650.9	0.04	/	21.09	-0.48	29.5
457	navicular bone 33	proximal articular surface	T	302.5	0.11	0.01	21.2	-0.36	11.34
458	navicular bone 33	distal articular surface	T	197.4	0.04	/	21.02	-0.55	29.5
459	navicular bone 34	tuberosity	S	-646.9	0.04	/	21.09	-0.48	29.5
460	navicular bone 34	proximal articular surface	T	291.2	0.14	/	20.89	-0.76	29.5
461	navicular bone 34	distal articular surface	T	828.9	0.04	/	21.43	-0.14	29.5
ENC 1							21.03	-0.67
ENC 10							21.51	-0.19
ENC 11							21.69	-0.01
ENC 12					0.03		21.46	-1.54
ENC 13							21.86	-1.14
ENC 14							22.02	-0.98
ENC 15							21.28	-0.89
ENC 16							21.69	-0.48
ENC 17							21.59	-0.37
ENC 18							21.12	-0.83
ENC 19							21.05	-0.91
ENC 2							21.11	-0.58
ENC 20							21.76	-0.2
ENC 21							21.83	-0.91
ENC 22							21.48	-1.26
ENC 23							21.84	-0.9
ENC 24							20.95	-0.62
ENC 25							21.43	-0.14
ENC 26							21.53	-0.16
ENC 27							21.28	-0.42
ENC 28							21.2	-0.5
ENC 29							21.97	0.28
ENC 3							21.37	-0.33
ENC 4							21.52	-0.31
ENC 5							21.12	-0.71
ENC 6							21.29	-0.53
ENC 7							21.3	-0.4
ENC 8					0.02		21.22	-0.48
ENC 9							21.1	-0.6
