# Supplementary material for: Targeting Optimal Bone Regions: Correlations Between Bone Density and DNA Quality in Small Skeletal Elements
Source: Genes (Basel). 2025 Feb 27;16(3):291. doi: 10.3390/genes16030291 (PMC11941782; doi:10.3390/genes16030291)
Supplement: Supplementary file 1 [file genes-16-00291-s001.zip › FIle S3.xlsx]

## Sheet: STR
Sample	BONE	BONE SEGMENT	AMELOGENIN	D3S1358	D19S433	D2S1338	D22S1045	D16S539	D18S51	D1S1656	D10S1248	D2S441	TH01	vWA	D21S11	D12S391	D8S1179	FGA	SE33
10	cuboid bone 3	proximal articular surface	X/Y	15/16	14/15	18/25	11/15	13/13	16/17	17.3/17.3	14/15	12/14	8/9.3	18/18	29/30	20/21	10/13	19/25	18/27.2
12	cuboid bone 3	distal articular surface	X/Y	15/16	14/15	18/25	11/15	13/13	16/17	17.3/17.3	14/15	12/14	8/9.3	18/18	29/30	20/21	10/13	19/25	18/27.2
19	patella 2	apex	X/Y	16/17	14/14	24/26	15/15	11/12	13/13	16/16	16/16	10/10	9/9	14/20	28/32.2	18/23	12/13	23/24	17/29.2
20	patella 2	anterior surface	X/Y	16/17	14/14	24/26	15/15	11/12	13/13	16/16	16/16	10/10	9/9	14/20	28/32.2	18/23	12/13	23/24	17/29.2
43	medial cuneiform bone 5	proximal articular surface	X/Y	15/16	12/16	23/24	11/15	11/13	13/19	14/16.3	14/15	10/10	7/8	15/18	28/29	18/22	12/14	22/23	20/23.2
56	talus 3	head	X/Y	15/16	14/15	18/25	11/15	13/13	16/17	17.3/17.3	14/15	12/14	8/9.3	18/18	29/30	20/21	10/13	19/25	18/27.2
57	talus 3	sulcus	X/Y	15/16	14/15	18/25	11/15	13/13	16/17	17.3/17.3	14/15	12/14	8/9.3	18/18	29/30	20/21	10/13	19/25	18/27.2
58	talus 3	opposite side of talar sulcus	X/Y	15/16	14/15	18/25	11/15	13/13	16/17	17.3/17.3	14/15	12/14	8/9.3	18/18	29/30	20/21	10/13	19/25	18/27.2
83	calcaneus 4	posterior process	X/Y	15/15	14/14	17/20	15/15	12/13	15/17	13/15.3	13/15	8/10	8/9.3	15/16	29/31	19/22	13/13	19/22	20.2/30.2
120	cuboid bone 10	distal articular surface	X/Y	16/17	13/13	20/20	11/15	11/12	17/18	11/16	14/16	11/14	7/8	15/16	28/30	18/18	13/15	22/25	16/25.2
157	medial cuneiform bone 8	proximal articular surface	X/Y	14/17	14/14	19/19	13/15	12/12	12/21	16/17.3	14/14	11/14	8/9.3	16/18	30.2/34.2	18/19	13/14	20/22	13.1/24
158	medial cuneiform bone 8	medial surface	X/Y	14/17	14/14	19/19	13/15	12/12	12/21	16/17.3	14/14	11/14	8/9.3	16/18	30.2/34.2	18/19	13/14	20/22	13.1/24
286	calcaneus 19	anterior process	X/Y	14/16	13/13	18/24	14/15	9/12	10/13	12/17	14/14	12/14	9/9.3	15/16	29/31.2	21/22	14/15	20/20	19/25.2
297	calcaneus 22	sulcus	X/Y	15/16	14/15	20/26	11/15	11/12	13/18	15.3/18.3	14/15	14/14	8/9.3	18/18	30/31.2	18/24	13/15	24/25	16/17
337	patella 13	anterior surface	X/Y	16/18	13/14	17/17	16/16	11/13	13/18	12/15.3	15/16	11/14	9.3/9.3	17/19	31/31.2	18/21	10/13	20/24	26.2/30.2
400	navicular bone 14	proximal articular surface	X/Y	16/18	13/14	17/18	11/16	12/13	12/15	11/12	14/14	12/14	6/9.3	14/16	30/30	21/21	12/14	22/23	19/29.2
407	navicular bone 16	distal articular surface	X/Y	15/16	14/15	18/25	11/15	13/13	16/17	17.3/17.3	14/15	12/14	8/9.3	18/18	29/30	20/21	10/13	19/25	18/27.2
433	navicular bone 25	proximal articular surface	X/Y	15/15	12/14	15/18	14/17	8/13	16/19	11/14	13/14	14/14	6/7	16/19	27/29	16/21	10/16	21/21	15/18
